# Supplementary material for: Identification and Severity Determination of Wheat Stripe Rust and Wheat Leaf Rust Based on Hyperspectral Data Acquired Using a Black-Paper-Based Measuring Method
Source: PLoS One. 2016 Apr 29;11(4):e0154648. doi: 10.1371/journal.pone.0154648 (PMC4851363; doi:10.1371/journal.pone.0154648)
Supplement: S1 Data — (XLSX) [file pone.0154648.s001.xlsx]

## Sheet: Sheet1
Healthy leaves	Leaves in the incubation period of stripe rust	Leaves in the diseased period of stripe rust	Leaves in the incubation period of leaf rust	Leaves in the diseased period of leaf rust	Wavelength(nm)
0.0413735	0.0377975	0.0607731	0.0494295	0.078873	325
0.042199	0.0395104	0.059494	0.0455025	0.0788085	326
0.0423136	0.0423167	0.0581492	0.0403223	0.078543	327
0.0405422	0.0446742	0.0554923	0.033663	0.0763829	328
0.0404353	0.0407396	0.0557611	0.0373066	0.0755676	329
0.0411939	0.0367224	0.057656	0.0437344	0.0749325	330
0.0412005	0.0427174	0.0590554	0.0422795	0.0728301	331
0.0422735	0.0425332	0.0600835	0.0405792	0.0742746	332
0.0435765	0.0363882	0.0610227	0.0392068	0.0771921	333
0.0413952	0.0376719	0.0631944	0.0342128	0.0725707	334
0.0396131	0.0380329	0.0631275	0.0325133	0.0687348	335
0.0398416	0.0348403	0.0597185	0.0363593	0.0695695	336
0.0406918	0.0374417	0.0573144	0.0361899	0.0715787	337
0.0408552	0.0396482	0.0578161	0.0352702	0.0732451	338
0.0394116	0.0347131	0.0626097	0.0377106	0.0734247	339
0.0388397	0.0364315	0.0607993	0.0403928	0.0716297	340
0.039649	0.0419342	0.0546248	0.0421441	0.0689909	341
0.0421125	0.0387021	0.0548755	0.0421885	0.0687404	342
0.0416864	0.0375332	0.0550116	0.0399959	0.0693825	343
0.0381404	0.0406903	0.0536092	0.0360295	0.0700348	344
0.0371038	0.0422378	0.0532395	0.0353909	0.0686808	345
0.0372467	0.042221	0.0542918	0.0359175	0.0681658	346
0.037377	0.0409511	0.0569502	0.0357489	0.0706967	347
0.0383921	0.0386023	0.0579178	0.0372726	0.0710878	348
0.0396785	0.0370652	0.0569713	0.0393212	0.0698719	349
0.0401077	0.0395298	0.05504	0.0399474	0.0697751	350
0.0393648	0.040372	0.0537777	0.0367207	0.0687271	351
0.0379928	0.0384671	0.0537114	0.0319177	0.0667407	352
0.0384945	0.0352913	0.053929	0.0369264	0.0653586	353
0.0391001	0.0341812	0.05497	0.0402218	0.0657802	354
0.0388017	0.0363397	0.0569181	0.0356304	0.0681932	355
0.0384798	0.035949	0.0566787	0.0343714	0.0682925	356
0.038148	0.0345751	0.0558987	0.0359433	0.0669601	357
0.0377151	0.0349361	0.0579167	0.0372923	0.0664237	358
0.0375248	0.0353849	0.057078	0.0378438	0.067391	359
0.0375397	0.0357387	0.0535384	0.0373754	0.0686963	360
0.0374933	0.0367029	0.0511439	0.0360054	0.0656426	361
0.0374771	0.0360941	0.0517744	0.0344156	0.0646273	362
0.0375602	0.0336711	0.055019	0.0330263	0.0673749	363
0.0378843	0.034771	0.0539282	0.0321909	0.0642501	364
0.0378864	0.0369874	0.0513776	0.0320922	0.0610578	365
0.0369438	0.0368981	0.050943	0.0327784	0.064522	366
0.0368562	0.0357269	0.0508385	0.0331456	0.0655742	367
0.0373849	0.034442	0.0510007	0.0329908	0.0640752	368
0.036746	0.034879	0.0519649	0.0325393	0.063712	369
0.0363826	0.0353188	0.0535577	0.0321511	0.0639874	370
0.0367678	0.035258	0.0550627	0.0321487	0.0644997	371
0.0369443	0.036157	0.0534247	0.0329566	0.0636878	372
0.037442	0.0369353	0.0510155	0.0337067	0.0628085	373
0.0388305	0.0363773	0.0505331	0.0334824	0.0633315	374
0.0394179	0.0356329	0.0505233	0.0329736	0.0638464	375
0.0390797	0.035286	0.0506532	0.0325989	0.0637446	376
0.0384481	0.0362504	0.0506607	0.0327878	0.06213	377
0.0382827	0.0370205	0.0515829	0.0332122	0.061512	378
0.0388454	0.0370908	0.0532375	0.0336266	0.0622503	379
0.0392515	0.037481	0.0528198	0.0329634	0.061542	380
0.0397051	0.0372462	0.0518029	0.0329867	0.0614681	381
0.0404302	0.0357695	0.052039	0.0354645	0.0639791	382
0.0407467	0.0370718	0.0525635	0.0365753	0.0646066	383
0.0409105	0.0400141	0.0529726	0.0359981	0.0631377	384
0.0418694	0.0401282	0.0528563	0.0351895	0.0615096	385
0.0426967	0.0402432	0.0527142	0.0344096	0.0608675	386
0.043034	0.0410954	0.0526811	0.034069	0.0615655	387
0.0428707	0.0418191	0.0524614	0.0350788	0.0625203	388
0.0428448	0.0416356	0.0523288	0.0364843	0.0628942	389
0.0434546	0.0402416	0.0525402	0.0373478	0.0623078	390
0.0437745	0.0400927	0.0524889	0.0365989	0.0627046	391
0.044057	0.0410785	0.0522338	0.0352685	0.0637039	392
0.0450707	0.0424817	0.0521615	0.0365449	0.0638044	393
0.0460515	0.0433446	0.0526154	0.0374156	0.0635118	394
0.0467926	0.0436079	0.0534693	0.0373149	0.0631298	395
0.0473189	0.044384	0.0536006	0.0385686	0.0634109	396
0.0478482	0.045348	0.0535742	0.0394388	0.0638847	397
0.0485862	0.046184	0.0538551	0.0389538	0.0640789	398
0.0498009	0.0470316	0.0544821	0.0400171	0.0642959	399
0.0511669	0.0480514	0.0552833	0.0415705	0.0645227	400
0.051928	0.049635	0.0560137	0.0409861	0.0645828	401
0.0525527	0.050268	0.0565319	0.0413087	0.0654478	402
0.0532513	0.0500955	0.0569294	0.043032	0.0669315	403
0.0542679	0.0519075	0.0577528	0.043972	0.0672739	404
0.0551971	0.0538049	0.0590488	0.0448261	0.0674533	405
0.0557524	0.0543179	0.0606737	0.0461778	0.0682979	406
0.0564991	0.0551772	0.0612103	0.0470225	0.0692602	407
0.0573922	0.0561232	0.0610694	0.0474759	0.07025	408
0.0581601	0.0560451	0.0615646	0.0480997	0.071314	409
0.058868	0.0562666	0.0621463	0.0486921	0.0720337	410
0.059546	0.0571517	0.0627678	0.0493187	0.0724204	411
0.0602771	0.058313	0.063741	0.0503963	0.0731266	412
0.0609255	0.05923	0.0648186	0.0515585	0.0739266	413
0.0614108	0.0595538	0.0657837	0.0525215	0.0746271	414
0.0621693	0.0601242	0.066459	0.0535844	0.0753991	415
0.063011	0.0608544	0.066963	0.0545484	0.0762262	416
0.063407	0.0612862	0.0675974	0.0549321	0.0770243	417
0.0638596	0.0616547	0.0683459	0.0552205	0.0779212	418
0.0644369	0.061982	0.0692142	0.0556394	0.0788726	419
0.0646861	0.0619604	0.0701868	0.0563906	0.0795397	420
0.0648888	0.0622452	0.0710702	0.0570517	0.0802338	421
0.0653014	0.0632965	0.0717276	0.0573012	0.0811565	422
0.0658662	0.0638289	0.0723231	0.057617	0.0813845	423
0.0663026	0.063784	0.0729455	0.0581268	0.0813799	424
0.0660387	0.0634698	0.0737305	0.0589787	0.0824187	425
0.0659919	0.0635789	0.0744459	0.0594294	0.0835345	426
0.0663455	0.0641446	0.0750247	0.0593826	0.0843485	427
0.0666309	0.0643483	0.0755602	0.059721	0.084644	428
0.0668173	0.064424	0.0760638	0.0601115	0.0849262	429
0.0669113	0.06458	0.0764964	0.060228	0.0856196	430
0.0671035	0.0647741	0.0765621	0.0601039	0.0859623	431
0.0673222	0.0649818	0.0764655	0.0600525	0.086122	432
0.0673474	0.0651646	0.0766708	0.0606458	0.0867901	433
0.0673901	0.0653259	0.0768019	0.0612041	0.0870904	434
0.0674912	0.0654292	0.0768346	0.061444	0.0869716	435
0.0675257	0.0653141	0.0771113	0.0610907	0.0872322	436
0.0675468	0.0652259	0.0775269	0.0608035	0.0875913	437
0.0676055	0.0653666	0.0779653	0.0611373	0.0877853	438
0.067722	0.0654688	0.0783264	0.0613824	0.0880726	439
0.0678268	0.0655399	0.0786034	0.0614444	0.0883929	440
0.0677332	0.0657186	0.0788379	0.0614095	0.0884843	441
0.0677416	0.0658483	0.0791382	0.061362	0.0887228	442
0.0679217	0.0658796	0.0794646	0.0613651	0.0891419	443
0.0680764	0.0658342	0.0793649	0.0615288	0.0893011	444
0.0682257	0.0658128	0.079407	0.061747	0.0894108	445
0.068393	0.0659125	0.0800992	0.0618982	0.0896779	446
0.0684215	0.0660932	0.0805138	0.0618893	0.0897726	447
0.0683725	0.0662695	0.0806749	0.0617766	0.0898022	448
0.0685027	0.0662667	0.0811085	0.0617075	0.0902119	449
0.0685215	0.0662325	0.0813565	0.0617796	0.0903869	450
0.0683714	0.0661674	0.081329	0.0619806	0.0902501	451
0.0683888	0.0657175	0.0815475	0.0620181	0.090658	452
0.068444	0.06531	0.0817692	0.061854	0.0912194	453
0.0683698	0.0654319	0.0816949	0.0615047	0.0914326	454
0.0683499	0.0656085	0.0816936	0.061762	0.0914376	455
0.0684071	0.0656967	0.0817573	0.0623237	0.091353	456
0.0685137	0.0656279	0.081612	0.0618871	0.0914145	457
0.0685234	0.0654564	0.0815981	0.061447	0.0915369	458
0.0683888	0.065259	0.0818339	0.0614397	0.0916634	459
0.0683138	0.065291	0.0820245	0.0615659	0.0916726	460
0.0682901	0.0654282	0.0821467	0.0616725	0.091626	461
0.0682759	0.0654762	0.0822118	0.0615994	0.0916177	462
0.0682634	0.0653721	0.0821464	0.0613631	0.091668	463
0.0682354	0.0652111	0.0820177	0.0610542	0.091756	464
0.068137	0.0653887	0.0820851	0.0609212	0.0917967	465
0.0681135	0.0654008	0.0821543	0.0608951	0.0918056	466
0.0682294	0.0650521	0.0821149	0.0609049	0.0918036	467
0.0683579	0.0650268	0.0819673	0.0606912	0.0918804	468
0.0683724	0.0651887	0.0818847	0.0605376	0.0919862	469
0.0681142	0.0652207	0.0821162	0.0609003	0.0920361	470
0.0679703	0.065143	0.0822329	0.061256	0.091986	471
0.0680232	0.0649972	0.0821469	0.0613804	0.0918955	472
0.0681459	0.0649351	0.081965	0.0610549	0.0920229	473
0.0682382	0.0648939	0.0819175	0.060651	0.0921026	474
0.0682318	0.0648492	0.0821363	0.0604353	0.0920023	475
0.0681763	0.0649815	0.082339	0.0603197	0.0921417	476
0.0681324	0.0651249	0.0824854	0.0603362	0.0923809	477
0.0681992	0.0649148	0.0825805	0.0605708	0.0923754	478
0.0682679	0.0648148	0.0827622	0.0606232	0.0924102	479
0.0683063	0.0649254	0.0829982	0.0604273	0.0925497	480
0.0683566	0.0650192	0.0829903	0.0602605	0.09273	481
0.0683518	0.0649683	0.0828222	0.0602756	0.0927983	482
0.0682681	0.0647343	0.0826146	0.0605532	0.092675	483
0.0683802	0.0649302	0.08284	0.0606657	0.0928991	484
0.0686209	0.0653115	0.0832747	0.0606002	0.0933024	485
0.0687549	0.0651181	0.0832184	0.0604905	0.0932614	486
0.0689125	0.065216	0.0831814	0.0603895	0.0932	487
0.0691295	0.0657758	0.083329	0.0603828	0.0932608	488
0.0694024	0.0661842	0.0836111	0.060726	0.0933257	489
0.0696297	0.0664396	0.0839582	0.0610634	0.093525	490
0.069736	0.0665836	0.084296	0.061061	0.0939485	491
0.0700444	0.0668644	0.0845559	0.061044	0.0940103	492
0.0705283	0.0673355	0.0847365	0.0611587	0.0938553	493
0.0709262	0.0679893	0.0848371	0.0616243	0.0941429	494
0.0714101	0.0685973	0.0851641	0.0620429	0.0945299	495
0.0720105	0.0691152	0.0857821	0.0622973	0.0948996	496
0.0725417	0.069899	0.086236	0.0627412	0.0953054	497
0.0731444	0.0707373	0.0866199	0.06322	0.0957318	498
0.0739859	0.0713937	0.0870951	0.0635253	0.0961571	499
0.0747843	0.0725869	0.0878934	0.0639326	0.0965641	500
0.0755718	0.0740986	0.0888769	0.0645674	0.0970339	501
0.0766185	0.0747848	0.0894877	0.0656055	0.0978027	502
0.0777361	0.0757734	0.0902149	0.0666147	0.098669	503
0.0788512	0.0774855	0.0912504	0.0674125	0.0994989	504
0.0801274	0.0787496	0.0921654	0.0683145	0.100138	505
0.0815109	0.0801507	0.0931345	0.0693231	0.100865	506
0.0829097	0.0826577	0.0944486	0.0703895	0.102073	507
0.0845459	0.0849916	0.0957521	0.071777	0.103234	508
0.0864339	0.0869061	0.0969389	0.0733952	0.104348	509
0.0883725	0.0888434	0.0978874	0.0746915	0.105915	510
0.0903986	0.091017	0.0993157	0.0761428	0.107579	511
0.0924907	0.0935013	0.101608	0.0780367	0.109138	512
0.094548	0.0959046	0.10377	0.080072	0.110703	513
0.0965724	0.0982616	0.105676	0.0822053	0.112475	514
0.0986454	0.100734	0.10733	0.0844343	0.114787	515
0.10074	0.103109	0.109159	0.0866877	0.116903	516
0.102875	0.105369	0.111291	0.0889131	0.118791	517
0.105102	0.107745	0.11381	0.0912602	0.121349	518
0.107292	0.10997	0.116248	0.0934225	0.124	519
0.10932	0.11182	0.118327	0.0952486	0.126346	520
0.111212	0.113485	0.120446	0.0973686	0.128805	521
0.112953	0.115103	0.122694	0.0997231	0.131363	522
0.114569	0.11696	0.125143	0.102031	0.133795	523
0.116063	0.118494	0.127409	0.103915	0.136315	524
0.117453	0.119596	0.129387	0.105349	0.138937	525
0.118725	0.120792	0.131481	0.107065	0.141315	526
0.119856	0.121838	0.133443	0.108767	0.143608	527
0.120825	0.1225	0.135118	0.110195	0.145919	528
0.121705	0.123193	0.136905	0.111577	0.148118	529
0.122534	0.123937	0.138823	0.112822	0.150122	530
0.123334	0.124534	0.140716	0.113529	0.151775	531
0.124105	0.125008	0.142161	0.114157	0.153318	532
0.124809	0.125402	0.143142	0.114901	0.154833	533
0.125268	0.125945	0.144832	0.115624	0.156269	534
0.125606	0.126498	0.146583	0.116275	0.157579	535
0.125994	0.126876	0.14746	0.116802	0.158749	536
0.126437	0.12719	0.148373	0.117141	0.1597	537
0.126947	0.127491	0.149502	0.11743	0.160522	538
0.127527	0.127863	0.1507	0.118187	0.161509	539
0.128073	0.128121	0.151788	0.118776	0.162518	540
0.128519	0.128197	0.152702	0.118901	0.16343	541
0.128932	0.128418	0.153766	0.119127	0.16408	542
0.129277	0.128737	0.154868	0.119443	0.164654	543
0.129497	0.129032	0.155768	0.119721	0.165481	544
0.129564	0.128985	0.156629	0.119843	0.166271	545
0.1295	0.128579	0.157432	0.119861	0.166997	546
0.129444	0.128183	0.157967	0.120149	0.167898	547
0.129206	0.127597	0.158469	0.120333	0.168604	548
0.128659	0.126698	0.159112	0.120154	0.168882	549
0.128108	0.125886	0.159806	0.120014	0.169319	550
0.127507	0.125142	0.16038	0.119825	0.169847	551
0.12666	0.124313	0.160566	0.119288	0.170133	552
0.125692	0.123162	0.160432	0.118593	0.170264	553
0.124655	0.121673	0.160059	0.117798	0.170243	554
0.123544	0.12019	0.159698	0.116833	0.169997	555
0.122391	0.118809	0.159401	0.11588	0.169654	556
0.121218	0.117579	0.159193	0.115098	0.169338	557
0.119926	0.115939	0.158914	0.114008	0.168847	558
0.11849	0.113995	0.15842	0.11263	0.168142	559
0.116887	0.112342	0.157427	0.111247	0.1672	560
0.11528	0.110616	0.156433	0.109814	0.166277	561
0.113731	0.108709	0.155584	0.108311	0.165458	562
0.112118	0.106818	0.154286	0.106667	0.1646	563
0.110472	0.105042	0.153013	0.104964	0.163526	564
0.108843	0.103448	0.152394	0.10331	0.162053	565
0.107423	0.101953	0.15135	0.101625	0.160479	566
0.106178	0.100536	0.149764	0.0999174	0.1589	567
0.104856	0.0992533	0.148178	0.0982838	0.157274	568
0.103588	0.0980257	0.146639	0.0967509	0.1557	569
0.102453	0.0968177	0.145193	0.0953248	0.154221	570
0.101371	0.0956991	0.143769	0.0939354	0.152563	571
0.100352	0.0946533	0.142575	0.0925875	0.150844	572
0.0994285	0.0936267	0.141992	0.0913299	0.149233	573
0.0985306	0.0927376	0.141179	0.0900307	0.147816	574
0.0976582	0.0919462	0.140014	0.0887585	0.146609	575
0.0968964	0.0909511	0.139076	0.0878993	0.145589	576
0.0962095	0.0901881	0.138139	0.0871172	0.144559	577
0.0955677	0.0899284	0.137074	0.0861619	0.143395	578
0.0949282	0.0891348	0.136419	0.0852842	0.142447	579
0.0943018	0.0880579	0.135976	0.0845001	0.141632	580
0.093758	0.0877655	0.135164	0.0837607	0.140645	581
0.093138	0.0874264	0.134302	0.0830674	0.139648	582
0.0924504	0.0868301	0.133514	0.0823948	0.138708	583
0.0919752	0.0863994	0.132918	0.0816589	0.137966	584
0.0915783	0.0859967	0.132218	0.080856	0.137175	585
0.0911008	0.085477	0.13115	0.0800051	0.136112	586
0.090567	0.0849988	0.130274	0.0791851	0.135166	587
0.0900173	0.0845298	0.129593	0.0784799	0.134345	588
0.0895572	0.0838813	0.128696	0.0779391	0.133447	589
0.0890334	0.0833028	0.128037	0.0774291	0.13268	590
0.0884137	0.0828703	0.127731	0.0769029	0.132131	591
0.0879183	0.0823909	0.127461	0.0764209	0.131878	592
0.0874693	0.0818218	0.127197	0.0760303	0.131695	593
0.0869435	0.081131	0.126941	0.0757829	0.131309	594
0.08642	0.0808032	0.126791	0.0755037	0.131153	595
0.0859434	0.0807377	0.12677	0.0752115	0.131231	596
0.0855654	0.0801709	0.126895	0.0751579	0.131129	597
0.085316	0.0795836	0.126935	0.0751619	0.131013	598
0.0851813	0.0792853	0.126733	0.0750789	0.130999	599
0.0848534	0.0791001	0.126552	0.074922	0.131063	600
0.0843863	0.0787682	0.126534	0.0746905	0.131092	601
0.0839853	0.0778301	0.126881	0.0743828	0.130884	602
0.083653	0.0772553	0.126967	0.0741558	0.130641	603
0.0833757	0.0771948	0.12664	0.0739923	0.130407	604
0.0830539	0.0767575	0.126404	0.0735655	0.130045	605
0.0826672	0.0761071	0.125921	0.0730159	0.12972	606
0.0822028	0.0754289	0.124955	0.0724919	0.129534	607
0.081741	0.0749497	0.124626	0.0721174	0.128815	608
0.0813057	0.0746124	0.124711	0.071776	0.127801	609
0.0809122	0.0741225	0.124021	0.0710737	0.127484	610
0.0805231	0.0737212	0.123316	0.0704521	0.127155	611
0.0801323	0.0734574	0.122749	0.0700083	0.126529	612
0.0797936	0.0731224	0.121398	0.0691523	0.125777	613
0.0795081	0.0727013	0.120219	0.0682974	0.124908	614
0.0792675	0.0722149	0.120258	0.0679343	0.123938	615
0.0788526	0.0719187	0.119815	0.0675901	0.123035	616
0.0783592	0.0717157	0.118912	0.0672036	0.1223	617
0.0781847	0.0710817	0.118469	0.06685	0.121801	618
0.0780327	0.0707969	0.11809	0.0665139	0.121408	619
0.0777814	0.071095	0.117676	0.0662055	0.12104	620
0.0775496	0.0712476	0.1176	0.0660269	0.120654	621
0.0773369	0.0710921	0.117628	0.0658958	0.120229	622
0.0771322	0.0705361	0.117427	0.0656961	0.119752	623
0.0769768	0.0703506	0.117236	0.0654416	0.119602	624
0.076848	0.0704268	0.117123	0.0651894	0.119756	625
0.0766598	0.0698077	0.117167	0.0651191	0.119841	626
0.0764215	0.0690907	0.117085	0.0651285	0.119813	627
0.0761161	0.0686338	0.11675	0.065113	0.119651	628
0.0755976	0.0682852	0.116693	0.0648032	0.119485	629
0.0749713	0.067919	0.116715	0.0643506	0.11934	630
0.0744316	0.0673567	0.11636	0.0640789	0.119237	631
0.0739205	0.0666745	0.115808	0.0637819	0.118914	632
0.0734062	0.0659193	0.115158	0.063368	0.118417	633
0.0728158	0.0651111	0.114583	0.062712	0.118323	634
0.0722074	0.0644605	0.114058	0.062048	0.118102	635
0.0716332	0.0640987	0.113538	0.0615378	0.117342	636
0.0711483	0.0635843	0.113009	0.0608022	0.11664	637
0.070687	0.0629651	0.112302	0.0599484	0.116012	638
0.0700709	0.0625757	0.111027	0.0593452	0.11526	639
0.0695363	0.0621709	0.109793	0.0589436	0.114487	640
0.069165	0.0616929	0.108859	0.0586536	0.113752	641
0.0689073	0.061274	0.108247	0.0581174	0.113118	642
0.0686347	0.0609035	0.107789	0.0574845	0.112411	643
0.0682302	0.0605694	0.107297	0.0569465	0.111454	644
0.0679994	0.0605128	0.106621	0.056634	0.110415	645
0.0679083	0.0605731	0.10584	0.0564754	0.109484	646
0.0677004	0.0601017	0.105276	0.0561374	0.109049	647
0.0674071	0.0598109	0.104867	0.055986	0.108646	648
0.0670469	0.0599232	0.104556	0.0561027	0.108108	649
0.0666465	0.0594358	0.104187	0.0559068	0.107829	650
0.066277	0.0588155	0.103837	0.0554401	0.107566	651
0.0659583	0.0586934	0.103623	0.0547873	0.106974	652
0.0655956	0.0583245	0.10295	0.0543123	0.106656	653
0.0651809	0.0577034	0.101992	0.0541034	0.106589	654
0.0647249	0.0573661	0.101659	0.0538414	0.106207	655
0.0644256	0.0571805	0.10123	0.053596	0.10561	656
0.0643686	0.0570569	0.10033	0.0533678	0.104948	657
0.0641873	0.0568765	0.0993145	0.0530385	0.104525	658
0.0639438	0.0566756	0.0984466	0.0528201	0.104043	659
0.0638169	0.0565365	0.0980628	0.053084	0.103032	660
0.0637679	0.0565386	0.0975825	0.0529357	0.102356	661
0.0637869	0.0566799	0.0968789	0.0523496	0.102101	662
0.0638839	0.0568589	0.0960843	0.0522863	0.101544	663
0.0638977	0.0570078	0.0956679	0.0523652	0.101098	664
0.0637546	0.0570687	0.0958755	0.0523003	0.101023	665
0.063961	0.0569509	0.0954661	0.0522103	0.100702	666
0.0643804	0.0569205	0.0948161	0.0521783	0.100262	667
0.0645876	0.0575448	0.0951195	0.0523671	0.100126	668
0.0647615	0.0579432	0.0952884	0.0523619	0.100242	669
0.0649836	0.0579824	0.0950896	0.052255	0.100514	670
0.0654026	0.0585039	0.0951917	0.0531388	0.100541	671
0.0657789	0.0590303	0.0952953	0.054031	0.10052	672
0.0659199	0.059155	0.0951558	0.0540484	0.100654	673
0.0663201	0.0597118	0.0955293	0.0541381	0.100854	674
0.0669556	0.0606182	0.0962413	0.0544898	0.10108	675
0.0675111	0.0612378	0.0965085	0.0551212	0.101238	676
0.0682011	0.0622373	0.0968191	0.0558164	0.101549	677
0.0691959	0.0639791	0.0974155	0.0565169	0.102112	678
0.0708258	0.0655655	0.0986038	0.0571645	0.102973	679
0.0726769	0.066989	0.0998719	0.0579689	0.103703	680
0.0737705	0.0686205	0.100667	0.0591521	0.103892	681
0.0749893	0.0703916	0.102039	0.060409	0.104796	682
0.0768236	0.0726956	0.104315	0.061952	0.106446	683
0.0797888	0.0764491	0.106957	0.0639536	0.108231	684
0.0831361	0.0810983	0.10967	0.0661133	0.110156	685
0.0867278	0.086177	0.112212	0.0683545	0.112227	686
0.09118	0.0914067	0.115172	0.070918	0.114467	687
0.0963563	0.09705	0.118741	0.0742937	0.116874	688
0.10202	0.103995	0.123109	0.0791334	0.119889	689
0.108179	0.111301	0.127895	0.0840731	0.123133	690
0.114836	0.118915	0.133099	0.0891379	0.126776	691
0.121947	0.127217	0.138808	0.0952083	0.131491	692
0.129442	0.135686	0.144856	0.101934	0.136996	693
0.137183	0.143884	0.151367	0.109199	0.143003	694
0.144797	0.151771	0.158402	0.116452	0.149685	695
0.152235	0.159854	0.165632	0.123993	0.156914	696
0.159733	0.168833	0.172291	0.132258	0.164666	697
0.167229	0.177383	0.179675	0.140548	0.172425	698
0.174724	0.185385	0.187604	0.148656	0.180208	699
0.182111	0.193973	0.194658	0.156997	0.188905	700
0.189581	0.202349	0.201333	0.165413	0.197656	701
0.197195	0.210111	0.208178	0.173871	0.205797	702
0.204626	0.218468	0.215499	0.182155	0.213691	703
0.212029	0.227268	0.222838	0.190284	0.221632	704
0.219689	0.236048	0.229504	0.198424	0.229908	705
0.227327	0.244495	0.235896	0.206687	0.237877	706
0.234867	0.252907	0.242198	0.215027	0.245491	707
0.24254	0.26191	0.248842	0.223337	0.253331	708
0.250462	0.271784	0.255598	0.231936	0.26123	709
0.258785	0.281059	0.262178	0.240853	0.269136	710
0.267013	0.290851	0.268424	0.249528	0.277104	711
0.275018	0.299485	0.274433	0.257848	0.284843	712
0.28306	0.307266	0.280685	0.266443	0.292004	713
0.290502	0.314996	0.28736	0.275221	0.299069	714
0.297866	0.324056	0.294274	0.284054	0.306598	715
0.305694	0.333173	0.301256	0.292853	0.314738	716
0.313597	0.341548	0.307529	0.300993	0.323189	717
0.320861	0.349517	0.313109	0.308764	0.330764	718
0.327902	0.357159	0.31852	0.316441	0.337665	719
0.334963	0.364657	0.32452	0.324831	0.343872	720
0.342037	0.372025	0.330181	0.332964	0.350734	721
0.348852	0.379106	0.33576	0.340425	0.35793	722
0.35523	0.385635	0.341343	0.347276	0.365058	723
0.361272	0.391996	0.347178	0.354273	0.371923	724
0.367066	0.397966	0.35243	0.361038	0.378285	725
0.372708	0.403691	0.356308	0.367147	0.384357	726
0.378091	0.40899	0.361048	0.37348	0.390054	727
0.383198	0.413838	0.366295	0.379784	0.395507	728
0.387756	0.418549	0.370475	0.385321	0.40114	729
0.392189	0.423131	0.37415	0.390495	0.406352	730
0.396645	0.427561	0.377726	0.39559	0.410993	731
0.400674	0.431667	0.381502	0.400155	0.415617	732
0.404362	0.435553	0.384973	0.404478	0.42003	733
0.407844	0.439258	0.387632	0.408874	0.424053	734
0.410855	0.442323	0.390567	0.412762	0.4282	735
0.413493	0.444889	0.39366	0.416246	0.432331	736
0.416155	0.447358	0.396017	0.41994	0.436097	737
0.418726	0.449656	0.398296	0.423176	0.439384	738
0.421092	0.451831	0.400637	0.425728	0.442198	739
0.422974	0.454097	0.402553	0.427934	0.445094	740
0.424555	0.456133	0.404374	0.430237	0.447883	741
0.426044	0.457571	0.406414	0.43298	0.450344	742
0.427481	0.458831	0.407846	0.434982	0.45235	743
0.428827	0.46001	0.408753	0.436341	0.454068	744
0.429961	0.46111	0.409782	0.43802	0.456011	745
0.430906	0.462108	0.410864	0.439498	0.457679	746
0.431715	0.462974	0.411931	0.440601	0.458969	747
0.43256	0.463562	0.412661	0.441576	0.460467	748
0.433462	0.464353	0.413241	0.442494	0.461837	749
0.434509	0.466561	0.413904	0.443444	0.462686	750
0.436329	0.469522	0.414366	0.444688	0.463684	751
0.440004	0.471728	0.414766	0.446762	0.464806	752
0.441664	0.470536	0.415536	0.447228	0.465565	753
0.441224	0.469016	0.417024	0.447625	0.466292	754
0.440064	0.468278	0.41968	0.449289	0.467214	755
0.438504	0.467466	0.420867	0.451237	0.468993	756
0.4373	0.467017	0.420251	0.452713	0.471521	757
0.436874	0.467057	0.419445	0.451171	0.475047	758
0.436542	0.467219	0.418456	0.449613	0.47621	759
0.436251	0.467332	0.417475	0.448488	0.473663	760
0.436168	0.467103	0.417058	0.447752	0.473615	761
0.436187	0.467087	0.416744	0.447422	0.472749	762
0.436257	0.467416	0.416449	0.447316	0.470856	763
0.43632	0.467524	0.416502	0.447297	0.47022	764
0.436268	0.467339	0.416879	0.447333	0.470116	765
0.436011	0.466873	0.417534	0.447415	0.469925	766
0.435959	0.466933	0.417416	0.447446	0.470016	767
0.436042	0.467365	0.416762	0.447399	0.470233	768
0.435762	0.467241	0.416781	0.447269	0.470054	769
0.435717	0.467188	0.416987	0.44716	0.469954	770
0.436037	0.467359	0.417154	0.447109	0.470085	771
0.436015	0.467171	0.417045	0.447035	0.47019	772
0.435852	0.466982	0.41695	0.446951	0.470281	773
0.435817	0.467182	0.417184	0.446876	0.470383	774
0.435721	0.466953	0.417499	0.446851	0.470454	775
0.435597	0.466452	0.417659	0.446838	0.470416	776
0.435629	0.466525	0.417132	0.446684	0.470083	777
0.435626	0.466684	0.416926	0.446723	0.469742	778
0.435536	0.466727	0.417279	0.446947	0.469612	779
0.435487	0.466631	0.417173	0.446589	0.470129	780
0.435481	0.466457	0.416889	0.446123	0.470624	781
0.4355	0.466285	0.416786	0.44608	0.470437	782
0.435282	0.466175	0.417035	0.446376	0.47045	783
0.434981	0.46616	0.417386	0.446689	0.470597	784
0.435133	0.46632	0.417121	0.446228	0.470262	785
0.435192	0.466273	0.416731	0.445782	0.470075	786
0.435015	0.465963	0.416488	0.445668	0.470169	787
0.434908	0.46586	0.416765	0.445895	0.469908	788
0.434925	0.465878	0.417136	0.446076	0.469846	789
0.435072	0.465907	0.417177	0.445867	0.470437	790
0.434982	0.465928	0.416955	0.445669	0.470376	791
0.434748	0.46585	0.41665	0.445556	0.469923	792
0.434724	0.465456	0.41658	0.445508	0.470201	793
0.434796	0.46539	0.416774	0.445491	0.470426	794
0.434873	0.465751	0.417112	0.445502	0.470353	795
0.43469	0.465993	0.417034	0.445589	0.469968	796
0.434556	0.465876	0.416762	0.445643	0.469896	797
0.434699	0.465309	0.416539	0.445551	0.470536	798
0.43472	0.465259	0.416647	0.445043	0.470535	799
0.434632	0.465544	0.417037	0.444569	0.470136	800
0.434589	0.465479	0.417552	0.445075	0.470215	801
0.434569	0.465276	0.417617	0.445137	0.470538	802
0.434567	0.465027	0.417174	0.444549	0.47087	803
0.434568	0.464932	0.416709	0.444346	0.470523	804
0.434537	0.464883	0.416659	0.444192	0.470192	805
0.434451	0.46475	0.417207	0.443911	0.470362	806
0.434314	0.464212	0.417092	0.444065	0.4708	807
0.434171	0.463671	0.416688	0.444328	0.47112	808
0.43409	0.463822	0.416966	0.444012	0.470758	809
0.434094	0.464156	0.417038	0.443689	0.47045	810
0.434212	0.464474	0.416635	0.443487	0.470441	811
0.434584	0.464685	0.415837	0.443281	0.47083	812
0.434671	0.464504	0.415255	0.443088	0.470946	813
0.434267	0.463922	0.415263	0.442941	0.470473	814
0.43423	0.463958	0.415542	0.442916	0.470575	815
0.434364	0.464298	0.415995	0.443227	0.470758	816
0.434297	0.464439	0.416548	0.444119	0.470239	817
0.434185	0.464111	0.416199	0.443733	0.470251	818
0.434083	0.463657	0.415401	0.442437	0.470741	819
0.434087	0.464437	0.416148	0.442645	0.470779	820
0.434023	0.46465	0.416984	0.442815	0.470448	821
0.433836	0.46378	0.417287	0.442456	0.469948	822
0.433635	0.463619	0.417075	0.442463	0.47009	823
0.433593	0.463836	0.416656	0.442466	0.470547	824
0.433846	0.463954	0.416409	0.442074	0.470931	825
0.433895	0.463893	0.416838	0.44224	0.4715	826
0.433825	0.463811	0.417462	0.442696	0.471923	827
0.434093	0.464161	0.416921	0.442353	0.471358	828
0.434256	0.4643	0.416416	0.442432	0.470812	829
0.434184	0.464061	0.416316	0.443011	0.470626	830
0.433982	0.463667	0.416324	0.442684	0.470501	831
0.433833	0.463571	0.416582	0.442176	0.470508	832
0.433887	0.464038	0.417153	0.44209	0.470699	833
0.434175	0.464052	0.417595	0.442223	0.471148	834
0.434483	0.463784	0.4179	0.442405	0.471558	835
0.434446	0.463805	0.418182	0.442401	0.471426	836
0.434318	0.463884	0.418472	0.442353	0.471544	837
0.434228	0.464003	0.41865	0.442372	0.471913	838
0.4344	0.46435	0.418223	0.442734	0.471649	839
0.434403	0.464408	0.417778	0.443059	0.471549	840
0.434045	0.463954	0.417678	0.443067	0.471961	841
0.43391	0.46379	0.417847	0.442536	0.471884	842
0.434058	0.46378	0.418022	0.44202	0.471638	843
0.434453	0.463621	0.417879	0.442258	0.471764	844
0.434046	0.46355	0.417906	0.442461	0.471802	845
0.433155	0.463576	0.418067	0.442397	0.47185	846
0.433402	0.463589	0.417907	0.441939	0.472518	847
0.43365	0.463692	0.417762	0.441736	0.47287	848
0.433562	0.463845	0.417748	0.441953	0.472614	849
0.433662	0.463702	0.41767	0.44196	0.472479	850
0.433871	0.463383	0.417709	0.441819	0.472185	851
0.434089	0.463074	0.417987	0.441661	0.471575	852
0.434225	0.463284	0.417935	0.441911	0.472155	853
0.434209	0.463794	0.417856	0.442201	0.473248	854
0.433905	0.463997	0.418517	0.441731	0.473187	855
0.433964	0.46385	0.418977	0.441497	0.47286	856
0.434323	0.463496	0.418885	0.441634	0.472615	857
0.433892	0.46365	0.417978	0.4414	0.472801	858
0.433378	0.463548	0.417653	0.441393	0.472964	859
0.43328	0.462913	0.418575	0.441896	0.472878	860
0.433796	0.463164	0.41853	0.442134	0.473078	861
0.43425	0.463601	0.418056	0.441845	0.473353	862
0.433809	0.463182	0.418148	0.440882	0.473339	863
0.433583	0.463404	0.418354	0.440139	0.472963	864
0.433641	0.464075	0.418438	0.439937	0.472454	865
0.433459	0.463844	0.417964	0.440586	0.472493	866
0.433365	0.46309	0.417643	0.440811	0.47217	867
0.433491	0.462294	0.41777	0.44033	0.47152	868
0.433885	0.463098	0.418412	0.440394	0.472327	869
0.434164	0.464023	0.41858	0.440706	0.473323	870
0.43403	0.463775	0.417644	0.440912	0.473429	871
0.433909	0.462884	0.4179	0.440429	0.473401	872
0.433883	0.46211	0.418518	0.439903	0.473408	873
0.433959	0.462558	0.417478	0.440576	0.473541	874
0.433983	0.463111	0.417303	0.441083	0.473546	875
0.433897	0.463339	0.418197	0.440961	0.473392	876
0.43368	0.462944	0.418489	0.439987	0.473124	877
0.433553	0.462692	0.41885	0.43922	0.473297	878
0.433512	0.462864	0.41921	0.439214	0.47396	879
0.432863	0.462693	0.417075	0.43964	0.473718	880
0.432353	0.462119	0.415613	0.439868	0.473208	881
0.432744	0.461216	0.417922	0.439345	0.473217	882
0.433122	0.460916	0.41937	0.438949	0.473349	883
0.4333	0.46132	0.419469	0.438812	0.47344	884
0.433301	0.462238	0.419068	0.439011	0.473289	885
0.433018	0.46228	0.418921	0.439057	0.472864	886
0.43262	0.461255	0.419131	0.438801	0.472428	887
0.432924	0.461065	0.418801	0.438571	0.473017	888
0.433039	0.460682	0.418548	0.438224	0.473817	889
0.432534	0.459715	0.418584	0.437816	0.474201	890
0.432421	0.460024	0.417249	0.438192	0.473514	891
0.432357	0.460445	0.415921	0.438425	0.472674	892
0.431864	0.459619	0.416474	0.437551	0.472878	893
0.431631	0.45937	0.415515	0.43749	0.472473	894
0.431732	0.459898	0.414042	0.438125	0.471586	895
0.432078	0.460911	0.415915	0.438332	0.47136	896
0.431757	0.460885	0.417377	0.438018	0.471929	897
0.430955	0.45967	0.417434	0.43738	0.472934	898
0.43175	0.459129	0.417156	0.437619	0.472778	899
0.43264	0.459065	0.416296	0.437961	0.472433	900
0.432598	0.45928	0.415015	0.4378	0.472535	901
0.431831	0.459372	0.415449	0.436606	0.473204	902
0.431178	0.45901	0.416454	0.435515	0.473685	903
0.43155	0.457944	0.416312	0.43599	0.473094	904
0.431563	0.457921	0.416462	0.436631	0.472374	905
0.431128	0.458522	0.416986	0.436701	0.47215	906
0.43063	0.457948	0.417397	0.435051	0.473468	907
0.430592	0.457719	0.416948	0.435218	0.473955	908
0.431121	0.45807	0.415779	0.437218	0.473097	909
0.431882	0.458013	0.415691	0.436371	0.47237	910
0.432123	0.458423	0.415939	0.435514	0.472265	911
0.43157	0.459597	0.416019	0.436041	0.472805	912
0.431719	0.46013	0.416291	0.435054	0.471803	913
0.431964	0.459275	0.416052	0.433412	0.470888	914
0.431474	0.456458	0.414689	0.432583	0.472012	915
0.431236	0.456115	0.415027	0.433534	0.472514	916
0.431224	0.457666	0.416474	0.435279	0.472348	917
0.430909	0.456278	0.41654	0.435365	0.472604	918
0.430764	0.454373	0.416623	0.434685	0.473402	919
0.430859	0.452967	0.416823	0.433263	0.47424	920
0.430724	0.452602	0.416341	0.430805	0.473007	921
0.430917	0.451261	0.415237	0.429917	0.472293	922
0.431357	0.448463	0.414178	0.431842	0.473453	923
0.429023	0.452604	0.418141	0.430907	0.474408	924
0.426646	0.458184	0.421575	0.428779	0.474712	925
0.427396	0.456964	0.416174	0.428803	0.473979	926
0.426187	0.450639	0.411895	0.429419	0.471828	927
0.424503	0.445127	0.411097	0.42919	0.470458	928
0.426846	0.450083	0.412947	0.425421	0.474969	929
0.426774	0.45059	0.409777	0.42226	0.47255	930
0.424453	0.446925	0.404277	0.420964	0.464024	931
0.42612	0.452738	0.41395	0.422138	0.467869	932
0.426187	0.454243	0.415806	0.421614	0.470331	933
0.423455	0.44721	0.404691	0.41853	0.467416	934
0.424444	0.442382	0.402818	0.418387	0.469468	935
0.426015	0.440816	0.405205	0.420833	0.470647	936
0.425374	0.441938	0.407028	0.424806	0.467044	937
0.423571	0.441016	0.410934	0.425053	0.465514	938
0.422151	0.441475	0.413525	0.422338	0.466737	939
0.42278	0.448389	0.410105	0.418828	0.469631	940
0.422352	0.446677	0.406083	0.419225	0.469431	941
0.421633	0.439056	0.403552	0.422526	0.467183	942
0.424373	0.437366	0.404512	0.424786	0.467914	943
0.423891	0.441055	0.406624	0.421324	0.466451	944
0.420009	0.446988	0.408633	0.414417	0.462473	945
0.421349	0.445162	0.406474	0.416795	0.461794	946
0.422584	0.439408	0.404128	0.420143	0.465356	947
0.420841	0.434043	0.404526	0.420154	0.471273	948
0.417774	0.439302	0.409069	0.41989	0.468073	949
0.415929	0.445149	0.411208	0.418575	0.464399	950
0.417269	0.443064	0.405594	0.415495	0.468878	951
0.418004	0.44274	0.40618	0.4154	0.467792	952
0.41752	0.44385	0.409302	0.416499	0.464877	953
0.416168	0.444029	0.406169	0.41494	0.469099	954
0.416345	0.442837	0.409431	0.413506	0.471678	955
0.41767	0.441267	0.416276	0.412818	0.471203	956
0.417214	0.441773	0.41329	0.41379	0.470176	957
0.416226	0.441549	0.409193	0.415836	0.466874	958
0.41562	0.440552	0.407482	0.417917	0.463032	959
0.416978	0.442663	0.411314	0.416799	0.466426	960
0.417846	0.444194	0.413797	0.416255	0.468225	961
0.41698	0.443167	0.411412	0.418435	0.464762	962
0.416823	0.442013	0.408182	0.420753	0.464773	963
0.417957	0.441162	0.408632	0.421914	0.464892	964
0.420337	0.440751	0.415346	0.421031	0.461725	965
0.419746	0.439841	0.411307	0.418364	0.461557	966
0.417028	0.4394	0.40387	0.415539	0.46424	967
0.41475	0.441234	0.408812	0.415163	0.467968	968
0.415132	0.443473	0.409968	0.416249	0.468212	969
0.417231	0.444441	0.4059	0.417899	0.465568	970
0.416655	0.441325	0.404105	0.41802	0.463591	971
0.416158	0.437171	0.40448	0.41861	0.464381	972
0.416457	0.434787	0.406368	0.419778	0.467336	973
0.417683	0.439706	0.406521	0.419787	0.465076	974
0.417845	0.443248	0.406873	0.418364	0.463305	975
0.416236	0.441298	0.408418	0.41621	0.464595	976
0.415567	0.441441	0.411281	0.415475	0.465951	977
0.416057	0.441832	0.412579	0.41808	0.468003	978
0.417336	0.440709	0.410841	0.424065	0.471289	979
0.415129	0.439448	0.410637	0.42102	0.470018	980
0.41336	0.439454	0.411302	0.414926	0.466123	981
0.418043	0.44239	0.410653	0.415753	0.463192	982
0.420236	0.443365	0.411602	0.418862	0.463147	983
0.419297	0.4431	0.411988	0.422528	0.464938	984
0.418243	0.44507	0.406041	0.423735	0.465735	985
0.417321	0.447083	0.402502	0.423299	0.464821	986
0.416816	0.448033	0.404563	0.421094	0.463758	987
0.416257	0.445296	0.4144	0.416314	0.467663	988
0.415249	0.444928	0.416149	0.415126	0.468193	989
0.414648	0.447537	0.407321	0.418296	0.463357	990
0.418372	0.442764	0.410075	0.414236	0.460415	991
0.419705	0.442656	0.410663	0.413886	0.461713	992
0.415666	0.451502	0.402658	0.421976	0.46717	993
0.415492	0.445417	0.404367	0.417676	0.468245	994
0.416742	0.437567	0.409807	0.413828	0.467633	995
0.416783	0.442199	0.411322	0.422798	0.4686	996
0.417061	0.445275	0.40433	0.425249	0.469554	997
0.417224	0.444586	0.397539	0.423186	0.469628	998
0.416588	0.440894	0.401835	0.423161	0.467098	999
0.414942	0.443146	0.405337	0.423714	0.46057	1000
0.413734	0.448904	0.405777	0.422925	0.456671	1001
0.415296	0.449768	0.403377	0.418059	0.469632	1002
0.413765	0.448322	0.408822	0.418427	0.47215	1003
0.410448	0.446206	0.419561	0.423057	0.463556	1004
0.415715	0.446649	0.419806	0.421431	0.465498	1005
0.418258	0.44489	0.419288	0.420557	0.466897	1006
0.416423	0.442004	0.418411	0.421555	0.46452	1007
0.418504	0.451754	0.401942	0.415448	0.463471	1008
0.419777	0.454245	0.394594	0.413217	0.463908	1009
0.418031	0.442832	0.40663	0.418603	0.465878	1010
0.419374	0.443264	0.412021	0.420019	0.47147	1011
0.418208	0.448577	0.408977	0.422092	0.47221	1012
0.41152	0.451518	0.399976	0.427683	0.465017	1013
0.408464	0.453978	0.402511	0.425224	0.470263	1014
0.409981	0.452777	0.407542	0.416976	0.476351	1015
0.415416	0.444422	0.403176	0.409398	0.46692	1016
0.415469	0.441458	0.402265	0.413803	0.459894	1017
0.415003	0.44454	0.407558	0.419409	0.462338	1018
0.42118	0.449902	0.421392	0.409868	0.481199	1019
0.42019	0.438835	0.42275	0.402949	0.485684	1020
0.415422	0.423899	0.410299	0.404942	0.476122	1021
0.421247	0.441689	0.395907	0.419163	0.468233	1022
0.41548	0.444275	0.397139	0.418337	0.464555	1023
0.402341	0.431064	0.412703	0.405854	0.465034	1024
0.413136	0.440804	0.418458	0.413546	0.467888	1025
0.417231	0.440835	0.413492	0.42439	0.468238	1026
0.408783	0.428464	0.398794	0.430717	0.466674	1027
0.403474	0.437922	0.403488	0.423654	0.456019	1028
0.405839	0.443365	0.407752	0.421587	0.463346	1029
0.413977	0.437162	0.405329	0.425729	0.488848	1030
0.418034	0.440657	0.406906	0.408288	0.477606	1031
0.415947	0.446723	0.414089	0.402457	0.464988	1032
0.409879	0.448663	0.423332	0.422361	0.47105	1033
0.407743	0.441025	0.403626	0.412268	0.46716	1034
0.40871	0.436836	0.390665	0.399735	0.45811	1035
0.411534	0.443624	0.411352	0.40886	0.450956	1036
0.418737	0.447447	0.400842	0.413585	0.471688	1037
0.420116	0.449381	0.382677	0.414026	0.489891	1038
0.407495	0.451042	0.392752	0.410674	0.470315	1039
0.413554	0.445317	0.406348	0.403956	0.448991	1040
0.424027	0.435652	0.407128	0.399438	0.449134	1041
0.415517	0.434092	0.386524	0.413252	0.480851	1042
0.410149	0.434828	0.375391	0.425646	0.480522	1043
0.40969	0.436782	0.380729	0.424405	0.46464	1044
0.407534	0.436355	0.402144	0.394281	0.485873	1045
0.403346	0.436532	0.411166	0.398229	0.489794	1046
0.402283	0.439448	0.3991	0.421155	0.472853	1047
0.412982	0.446404	0.396688	0.40465	0.466304	1048
0.408859	0.44403	0.38914	0.407071	0.455401	1049
0.393077	0.432892	0.391024	0.424646	0.445634	1050
0.404247	0.435827	0.421918	0.401414	0.463178	1051
0.418121	0.446699	0.429047	0.403449	0.468197	1052
0.421584	0.456162	0.402904	0.428852	0.457485	1053
0.402672	0.442266	0.37949	0.404447	0.481731	1054
0.396869	0.432347	0.387	0.386352	0.486585	1055
0.409156	0.438915	0.41574	0.39815	0.460738	1056
0.409951	0.435782	0.419964	0.400821	0.463187	1057
0.403078	0.439943	0.410776	0.391729	0.47761	1058
0.39259	0.457189	0.402875	0.372724	0.492502	1059
0.401538	0.455107	0.404319	0.408393	0.471548	1060
0.407967	0.446257	0.397838	0.436514	0.450117	1061
0.399382	0.433263	0.376907	0.430854	0.44574	1062
0.379081	0.427172	0.398483	0.412061	0.465751	1063
0.370193	0.431264	0.4095	0.391673	0.469782	1064
0.388594	0.441187	0.406999	0.385397	0.445045	1065
0.391922	0.417829	0.406323	0.416539	0.455375	1066
0.389411	0.398233	0.411573	0.42773	0.467878	1067
0.38794	0.40766	0.418021	0.38892	0.461573	1068
0.410086	0.420101	0.403065	0.37665	0.461876	1069
0.415599	0.413036	0.384736	0.390673	0.466914	1070
0.373287	0.378767	0.386721	0.397637	0.465196	1071
0.367777	0.392631	0.392623	0.375476	0.450752	1072
0.379306	0.424053	0.3905	0.360415	0.440667	1073
0.37956	0.427146	0.36861	0.385868	0.462858	1074
0.364736	0.413786	0.369819	0.371751	0.452138	1075
